# Supplementary material for: In Vitro Model of Human Skeletal Muscle Tissue for the Study of Resident Macrophages and Stem Cells
Source: Biology (Basel). 2022 Jun 19;11(6):936. doi: 10.3390/biology11060936 (PMC9219866; doi:10.3390/biology11060936)
Supplement: Supplementary file 1 [file biology-11-00936-s001.zip]

Archive with 1 entries (1 files):
- biology-1682090-supplementary.pdf
